# Supplementary material for: Design of multi-scale protein complexes by hierarchical building block fusion
Source: Nat Commun. 2021 Apr 16;12:2294. doi: 10.1038/s41467-021-22276-z (PMC8052403; doi:10.1038/s41467-021-22276-z)
Supplement: Supplementary file 3 — Source Data [file 41467_2021_22276_MOESM3_ESM.zip]

Archive with 10 entries (10 files):
- C3_3.sym
- design_models_crown.zip
- design_models_helixdock.zip
- design_models_helixfuse.zip
- design_models_worms.zip
- helixdock_design.xml
- helixdock_loop_closure.xml
- helixfuse.xml
- WORMS_single_chain.xml
- WORMS_symmetrical.xml
