# Supplementary material for: Design of multi-scale protein complexes by hierarchical building block fusion
Source: Nat Commun. 2021 Apr 16;12:2294. doi: 10.1038/s41467-021-22276-z (PMC8052403; doi:10.1038/s41467-021-22276-z)
Supplement: Supplementary file 3 — Source Data [file 41467_2021_22276_MOESM3_ESM.zip › C3_3.sym]

symmetry_name C3_3
subunits 6
number_of_interfaces 5
E = 2*AT1 + 1*(AT1:AT2) + 1*(AT1:AT3) + 1*(AT1:BT1) + 1*(AT1:BT2) + 1*(AT1:BT3)
anchor_residue COM
#
virtual_coordinates_start
#
xyz ROOT +1,+0,+0 +0,+1,+0 0,0,0
xyz CENA +1,+0,+0 +0,+1,+0 0,0,0
xyz CENB +1,+0,+0 +0,+1,+0 0,0,0
#
#CENA trimer virtuals
xyz AT1 0,0,1 +0.0000000,+1.0000000,0 0,0,0
xyz AT2 0,0,1 +0.8660254,-0.5000000,0 0,0,0
xyz AT3 0,0,1 -0.8660254,-0.5000000,0 0,0,0
#
#CENB trimer virtuals
xyz BT1 0,0,1 +0.0000000,+1.0000000,0 0,0,0
xyz BT2 0,0,1 +0.8660254,-0.5000000,0 0,0,0
xyz BT3 0,0,1 -0.8660254,-0.5000000,0 0,0,0
virtual_coordinates_stop
#
connect_virtual JRCA ROOT CENA
connect_virtual JRCB ROOT CENB
#
connect_virtual JCA1 CENA AT1
connect_virtual JCA2 CENA AT2
connect_virtual JCA3 CENA AT3
connect_virtual JAS1 AT1 SUBUNIT A
connect_virtual JAS2 AT2 SUBUNIT A
connect_virtual JAS3 AT3 SUBUNIT A
#
connect_virtual JCB1 CENB BT1
connect_virtual JCB2 CENB BT2
connect_virtual JCB3 CENB BT3
connect_virtual JBS1 BT1 SUBUNIT B
connect_virtual JBS2 BT2 SUBUNIT B
connect_virtual JBS3 BT3 SUBUNIT B
#
set_dof JRCA z angle_z
set_dof JRCB z angle_z
set_dof JBS1 x y z angle_x angle_y angle_z
#
set_jump_group GJAS JAS1 JAS2 JAS3
set_jump_group GJBS JBS1 JBS2 JBS3
