# Supplementary material for: Design of multi-scale protein complexes by hierarchical building block fusion
Source: Nat Commun. 2021 Apr 16;12:2294. doi: 10.1038/s41467-021-22276-z (PMC8052403; doi:10.1038/s41467-021-22276-z)
Supplement: Supplementary file 3 — Source Data [file 41467_2021_22276_MOESM3_ESM.zip › helixdock_design.xml]

<ROSETTASCRIPTS> //example design xml for HelixDock

	<SCOREFXNS>
		<ScoreFunction name="sfxn" weights="beta" symmetric="1" >
			<Reweight scoretype="aa_composition" weight="1.0" />
		</ScoreFunction>

		<ScoreFunction name="sfxn_soft" weights="beta_soft" symmetric="1" >
			<Reweight scoretype="aa_composition" weight="1.0" />
		</ScoreFunction>
	
		<ScoreFunction name="sfxn_up_ele" weights="beta" symmetric="1" >
			<Reweight scoretype="aa_composition" weight="1.0" />
			<Reweight scoretype="fa_elec" weight="1.4" />
			<Reweight scoretype="hbond_sc" weight="2.0" />
		</ScoreFunction>

		<ScoreFunction name="sfxn_clean" weights="beta" symmetric="1" />
	</SCOREFXNS>

	<TASKOPERATIONS> //legacy interface detection code that does not work with ResidueSelectors. See RESIDUE_SELECTORS section.
     	<BuildingBlockInterface name="design_bbi" multicomp="1" sym_dof_names="JRCA,JRCB" fa_rep_cut="3.0" contact_dist="8.5" bblock_dist="2.5" /> //detects residues between BBs
		<SelectBySASA name="bb_surf" mode="sc" state="monomer" core_asa="0" surface_asa="0" core="0" boundary="1" surface="1" verbose="0" /> //selects surface and boundary residues of BB
		<RestrictNativeResidues name="nonnative" prevent_repacking="1" invert="0" />
	</TASKOPERATIONS>

	<RESIDUE_SELECTORS>		
		<Task name="design_bbi_selector" designable="true" task_operations="design_bbi" />
		<Task name="bb_surf_selector" designable="true" task_operations="bb_surf" />	
		<Task name="nonnative_selector" designable="true" task_operations="nonnative" /> //selects all mutants
		<Neighborhood name="mutant_neighborhood" selector="nonnative_selector" distance="10" include_focus_in_subset="false" /> //to repack all neighbors of mutants
		<Neighborhood name="mutant_neighborhood_include" selector="nonnative_selector" distance="10" include_focus_in_subset="true" />
			<Not name="native_outside" selector="mutant_neighborhood_include" /> //used to select anything that is not a mutant or a neighbor of a mutant
		<ResidueName name="CPG" residue_name3="CYS,PRO,GLY" /> //selects CPG residues
			<Not name="not_CPG" selector="CPG" />
		<And name="design_int_no_nonnative" selectors="design_bbi_selector,bb_surf_selector,not_CPG" />
		<Or name="design_int" selectors="design_int_no_nonnative,nonnative_selector" /> //selects full interface
			<Not name="not_design_int" selector="design_int" />
		<Layer name="surf" select_surface="true" />
		<Layer name="bdry" select_boundary="true" />
		<Layer name="core" select_core="true" />
		<And name="design_surf" selectors="surf,design_int" />
		<And name="design_bdry" selectors="bdry,design_int" />
		<And name="design_core" selectors="core,design_int" />
		
		//SScount_filter
		<Chain name="chain1" chains="1" />
		<Chain name="chain2" chains="2" />
		<Or name="design_core_bdry" selectors="design_core,design_bdry" />
		
		<And name="design_int_1" selectors="design_core_bdry,chain1" />
		<And name="design_int_2" selectors="design_core_bdry,chain2" />

		//HBNet
		<ResiduePDBInfoHasLabel name="hbnet_residues" property="HBNet" />
		
		/fix exposed hydrophobics
		<ResidueName name="hydrophobic_AA" residue_name3="MET,ILE,LEU,VAL,PHE" />
		<And name="surf_hydrophobic" selectors="hydrophobic_AA,surf" />
		<Neighborhood name="around_surf_hpc" distance="6" selector="surf_hydrophobic" include_focus_in_subset="0" />
		<Or name="surf_hpc_and_around" selectors="surf_hydrophobic,around_surf_hpc" />
			<Not name="not_surf_hpc_and_around" selector="surf_hpc_and_around" />
	</RESIDUE_SELECTORS>

	<TASKOPERATIONS>
		<IncludeCurrent name="ic" />									//includes input pdb's rotamers
		<LimitAromaChi2 name="limitaro" chi2max="110" chi2min="70" />	//disallow extreme aromatic rotamers
		<RestrictToRepacking name="repack_only" />						//for minimize/repack
       	<ExtraRotamersGeneric name="ex1_ex2" ex1="1" ex2="1" />			//use ex1 ex2 rotamers
		<OperateOnResidueSubset name="lock_rem_resis" selector="not_design_int" >
			<PreventRepackingRLT/> </OperateOnResidueSubset>
		<OperateOnResidueSubset name="design_int_full" selector="design_int" >
			<RestrictAbsentCanonicalAASRLT aas="AWYHDENQKRSTILVMF" /> </OperateOnResidueSubset>
		<OperateOnResidueSubset name="repack_core" selector="design_core" >
			<RestrictToRepackingRLT/> </OperateOnResidueSubset>
		<OperateOnResidueSubset name="design_int_core" selector="design_core" >
			<RestrictAbsentCanonicalAASRLT aas="ILVAMF" /> </OperateOnResidueSubset>
		<OperateOnResidueSubset name="design_int_bdry" selector="design_bdry" >
			<RestrictAbsentCanonicalAASRLT aas="ILVAMSTF" /> </OperateOnResidueSubset> 
		<OperateOnResidueSubset name="design_int_surf" selector="design_surf" >
			<RestrictAbsentCanonicalAASRLT aas="ASTDENQKR" /> </OperateOnResidueSubset>

		<JointSequence name="revert" use_current="true" use_native="true" use_natro="true" />
		<OperateOnResidueSubset name="lock_native" selector="native_outside" >
			<PreventRepackingRLT/> </OperateOnResidueSubset>
		<OperateOnResidueSubset name="repack_neighbor" selector="mutant_neighborhood" >
			<RestrictToRepackingRLT/> </OperateOnResidueSubset>
			
		<OperateOnResidueSubset name="hbnet_task" selector="hbnet_residues" >
			<PreventRepackingRLT/> </OperateOnResidueSubset>
			
		//fix exposed hydrophobics
		<OperateOnResidueSubset name="lock_not_surf_hydrophobic" selector="not_surf_hpc_and_around" >
			<PreventRepackingRLT/> </OperateOnResidueSubset>
		<OperateOnResidueSubset name="repack_around_surf_hpc" selector="around_surf_hpc" >
			<RestrictToRepackingRLT/> </OperateOnResidueSubset>
		<OperateOnResidueSubset name="des_surf_hydrophobic" selector="surf_hydrophobic" >
			<RestrictAbsentCanonicalAASRLT aas="STYWHNQKDE" /> </OperateOnResidueSubset> //all polars except: R
	</TASKOPERATIONS>

	<MOVERS>
		<SymDofMover name="gen_docked_config" symm_file="C3_3.sym" sym_dof_names="JRCA,JRCB" /> //this generates the symmetry
		<SymDofMover name="sample_docked_config" symm_file="C3_3.sym"
			sym_dof_names="JBS1,JBS1,JBS1"
			angles="0,0,0"
			angle_deltas="1,1,1" 
			rotation_axes="x,y,z"
			radial_disps="0,0,0"
			radial_disp_deltas="0.5,0.5,0.5" 
			translation_axes="x,y,z"
			set_sampler="0" sampling_mode="gaussian" auto_range="1" /> //this is for sampling

		<AddCompositionConstraintMover name="add_aa_comp" filename="aa_comp.comp" selector="design_int" />
		<AddHelixSequenceConstraints name="add_helix_cts" />

		<SymPackRotamersMover name="design_soft" scorefxn="sfxn_soft" task_operations="design_int_core,design_int_bdry,design_int_surf,lock_rem_resis,limitaro,ic,ex1_ex2,hbnet_task" />
		<SymPackRotamersMover name="design_hard" scorefxn="sfxn" task_operations="design_int_core,design_int_bdry,design_int_surf,lock_rem_resis,limitaro,ic,ex1_ex2,hbnet_task" />
		<SymPackRotamersMover name="design_surf" scorefxn="sfxn_up_ele" task_operations="repack_core,design_int_bdry,design_int_surf,lock_rem_resis,limitaro,ic,ex1_ex2,hbnet_task" />		
		<SymPackRotamersMover name="revert_resis" scorefxn="sfxn_clean" task_operations="revert,repack_neighbor,lock_native,limitaro,ic,ex1_ex2,hbnet_task" />
		<SymPackRotamersMover name="rm_surf_hpc" scorefxn="sfxn_clean" task_operations="des_surf_hydrophobic,repack_around_surf_hpc,lock_not_surf_hydrophobic,limitaro,ic,ex1_ex2,hbnet_task" />
								
		<TaskAwareSymMinMover name="rb_min_design_int_hard" scorefxn="sfxn_clean" bb="0" chi="1" rb="1" task_operations="design_int_full,lock_rem_resis" />
		<SymPackRotamersMover name="repack_design_int_hard" scorefxn="sfxn_clean" task_operations="design_int_full,lock_rem_resis,limitaro,ic,repack_only,ex1_ex2" />
		<ParsedProtocol name="rb_min_repack_rb_min_hard" >
			<Add mover="rb_min_design_int_hard" />
			<Add mover="repack_design_int_hard" />
			<Add mover="rb_min_design_int_hard" />
		</ParsedProtocol>

		<TaskAwareSymMinMover name="min_full_int" scorefxn="sfxn_clean" bb="0" chi="1" rb="0" task_operations="design_int_full,lock_rem_resis,limitaro,ic" /> //this is for ddG
	</MOVERS>

	<FILTERS>
		<ShapeComplementarity name="sc1" multicomp="1" verbose="1" min_sc="0.6" sym_dof_name="JRCA" confidence="0" />
		<ShapeComplementarity name="sc2" multicomp="1" verbose="1" min_sc="0.6" sym_dof_name="JRCB" confidence="0" />
		<SymUnsatHbonds name="uhb" sym_dof_names="JRCA,JRCB" cutoff="5" verbose="1" write2pdb="1" confidence="0" />
		<Sasa name="sasa" threshold="800" upper_threshold="3000" hydrophobic="0" polar="0" sym_dof_names="JRCA,JRCB" confidence="1" />
		<Ddg name="ddG" translate_by="1000" scorefxn="sfxn_clean" task_operations="design_int_full,lock_rem_resis,repack_only" repack="1" repeats="1" threshold="0" relax_mover="min_full_int" relax_bound="1" confidence="1" />
		<InterfaceBindingEnergyDensityFilter name="ddG_sasa" sasa_filter="sasa"  ddG_filter="ddG" threshold="-0.020" confidence="0" />
		<AverageDegree name="avgdeg" threshold="0" distance_threshold="10" task_operations="design_int_full,lock_rem_resis" confidence="0" />
		<SecondaryStructureCount name="ss_count_AB" filter_helix_sheet="1" num_helix_sheet="3" min_helix_length="4" min_sheet_length="3" min_loop_length="1" return_total="1" confidence="0" residue_selector="design_core_bdry" min_element_resis="3" />
		<Mutations name="mutations" rate_threshold="0.0" mutation_threshold="60" report_mutations="1" verbose="1" write2pdb="1" task_operations="design_int_full" confidence="0" />
		<ClashCheck name="clash_check" nsub_bblock="1" verbose="1" write2pdb="1" cutoff="0" confidence="0" /> //this is there to re-filter clashes
		<ResidueCount name="AlaCount" residue_types="ALA" 				residue_selector="design_int" confidence="0" />
		<ResidueCount name="MetCount" residue_types="MET" 				residue_selector="design_int" confidence="0" />
		<ResidueCount name="HPcCount" residue_types="VAL,LEU,ILE"		residue_selector="design_int" confidence="0" />
		<ResidueCount name="AroCount" residue_types="TRP,PHE,TYR,HIS" 	residue_selector="design_int" confidence="0" />
		<EnzScore name="hbnet_cst_sc" score_type="cstE" scorefxn="sfxn_clean" whole_pose="1" energy_cutoff="20" confidence="0" />
	</FILTERS>

	<PROTOCOLS>		
		//generate docked configuration
		<Add mover_name="gen_docked_config" />
		<Add mover_name="sample_docked_config" />
		
		//pre-design filters
		<Add filter_name="clash_check" />
		<Add filter_name="ss_count_AB" />
		//apply score profiles
		<Add mover_name="add_aa_comp" />
		<Add mover_name="add_helix_cts" />
		//first round interface design with soft rep
		<Add mover_name="design_soft" />
		<Add mover_name="rb_min_repack_rb_min_hard" />
		//second round layer design
		<Add mover_name="design_hard" />
		<Add mover_name="rb_min_repack_rb_min_hard" />
		//third round boundary/surface design with up_ele
		<Add mover_name="design_surf" />
		<Add mover_name="rb_min_repack_rb_min_hard" />
		//revert
		<Add mover_name="revert_resis" />
		<Add mover_name="rb_min_repack_rb_min_hard" />
		//remove surface hydrophobics
		<Add mover_name="rm_surf_hpc" />
		<Add mover_name="rb_min_repack_rb_min_hard" />

		//filters
		<Add filter_name="sc1" />
		<Add filter_name="sc2" />
		<Add filter_name="uhb" />
		<Add filter_name="sasa" />
		<Add filter_name="ddG" />
		<Add filter_name="ddG_sasa" />
		<Add filter_name="avgdeg" />
		<Add filter_name="ss_count_AB" />
		<Add filter_name="clash_check" />
		<Add filter_name="mutations" />
		<Add filter_name="AlaCount" />
		<Add filter_name="MetCount" />
		<Add filter_name="HPcCount" />
		<Add filter_name="AroCount" />
	</PROTOCOLS>

</ROSETTASCRIPTS>
