# Supplementary material for: Design of multi-scale protein complexes by hierarchical building block fusion
Source: Nat Commun. 2021 Apr 16;12:2294. doi: 10.1038/s41467-021-22276-z (PMC8052403; doi:10.1038/s41467-021-22276-z)
Supplement: Supplementary file 3 — Source Data [file 41467_2021_22276_MOESM3_ESM.zip › helixdock_loop_closure.xml]

<ROSETTASCRIPTS>

	<SCOREFXNS>
		<ScoreFunction name="sfxn_sym" weights="beta" symmetric=1 >
			<Reweight scoretype="res_type_constraint" weight="1.0" />
			<Reweight scoretype="fa_elec" weight="1.4" />
       		<Reweight scoretype="hbond_sc" weight="2.0" />
		</ScoreFunction>
		
		<ScoreFunction name="sfxn_sym_clean" weights="beta" symmetric="1" />
	</SCOREFXNS>

	<RESIDUE_SELECTORS>
		<Index name="anchor" resnums="%%anchor%%-%%ender%%" />
		<SecondaryStructure name="loop_only" ss="L" include_terminal_loops=false />
		<PrimarySequenceNeighborhood name="primary_nbr" selector="anchor" lower="2" upper="7" />		
		
		//select only new loop
		<And name="loop" selectors="primary_nbr,loop_only" />
		<PrimarySequenceNeighborhood name="loop_primary_nbr" selector="loop" lower="3" upper="3" />
					
		//select neighbors of the loop
		<Neighborhood name="loop_nbr_close" selector="loop_primary_nbr" distance=5 />
			<Not name="not_loop_nbr_close" selector="loop_nbr_close" />
		<Neighborhood name="loop_nbr_far" selector="loop_primary_nbr" distance=10 />
			<Not name="not_loop_nbr_far" selector="loop_nbr_far" />
		
		<Layer name="surf" select_surface=true />
		<Layer name="bdry" select_boundary=true />
		<Layer name="core" select_core=true />
					
		<And name="design_surf" selectors="surf,loop_nbr_close" />
		<And name="design_bdry" selectors="bdry,loop_nbr_close" />
		<And name="design_core" selectors="core,loop_nbr_close" />
	</RESIDUE_SELECTORS>
	
	<TASKOPERATIONS>
		<IncludeCurrent name="ic" /> //includes input pdb's rotamers
		<LimitAromaChi2 name="limitaro" chi2max=110 chi2min=70 /> //disallow extreme aromatic rotamers
		<InitializeFromCommandline name="init" /> //initialize from command line, for ex1 and ex2
		<ExtraRotamersGeneric name="ex1_ex2" ex1="1" ex2="1" />		//use ex1 ex2 rotamers
		
		<OperateOnResidueSubset name="design_loop" selector="loop_nbr_close" >
			<RestrictAbsentCanonicalAASRLT aas="ILVASTDENQKRFWYHPGM" /> </OperateOnResidueSubset>		//disallow: C
		<OperateOnResidueSubset name="repack_loop_nbr" selector="not_loop_nbr_close" >
			<RestrictToRepackingRLT/> </OperateOnResidueSubset>
		<OperateOnResidueSubset name="lock_not_loop" selector="not_loop_nbr_far" >
			<PreventRepackingRLT/> </OperateOnResidueSubset>
			
		<OperateOnResidueSubset name="design_loop_core" selector="design_core" >
			<RestrictAbsentCanonicalAASRLT aas="ILVAMSTFWYHGP" /> </OperateOnResidueSubset> 		//disallow:       C,DENQKR
		<OperateOnResidueSubset name="design_loop_bdry" selector="design_bdry" >
			<RestrictAbsentCanonicalAASRLT aas="ILVAMSTGP" /> </OperateOnResidueSubset> 	    	//disallow: FW,YH,C,DENQKR
		<OperateOnResidueSubset name="design_loop_surf" selector="design_surf" >
			<RestrictAbsentCanonicalAASRLT aas="ASTDENQKRGP" /> </OperateOnResidueSubset>			//disallow: FW,YH,C,      ,M,ILV
	</TASKOPERATIONS>
	
	<MOVERS>
		<NearNativeLoopCloser name="closer"
			loopLengthRange="2,5"
			RMSthreshold=0.6
			resAdjustmentRangeSide1="-3,3"
			resAdjustmentRangeSide2="-3,3"
			chainBeforeLoop="%%chainBefore%%"
			chainAfterLoop="%%chainAfter%%"
			close="true" output_all="true" />

		<SymDofMover name="gen_sym_config" symm_file="%%sym%%" sym_dof_names="JS1" />
		<StructProfileMover name="genProfile" RMSthreshold="0.40" />
		
		<SymPackRotamersMover name="seq_design_loop" scorefxn="sfxn_sym" task_operations="design_loop,repack_loop_nbr,lock_not_loop,ic,limitaro,init,ex1_ex2" />
		<SymPackRotamersMover name="seq_design_layer" scorefxn="sfxn_sym" task_operations="design_loop_core,design_loop_bdry,design_loop_surf,repack_loop_nbr,lock_not_loop,ic,limitaro,init,ex1_ex2" />
				
		<TaskAwareSymMinMover name="minimize_loop" scorefxn="sfxn_sym_clean" bb="0" chi="1" rb="0" task_operations="design_loop,repack_loop_nbr,lock_not_loop" />
	</MOVERS>

	<FILTERS>
		<ClashCheck name="clash_check" nsub_bblock="1" verbose="1" write2pdb="1" cutoff="5" confidence="1" />
	</FILTERS>

	<APPLY_TO_POSE>
	</APPLY_TO_POSE>

	<PROTOCOLS>
		//close loop
		<Add mover_name="closer" />
	
		//symmetrize
		<Add mover_name="gen_sym_config" />
		<Add filter_name="clash_check" />		//make sure the loops aren't overlapping with symmetry
		
		//loop sequence design
		<Add mover_name="genProfile" />
		<Add mover_name="seq_design_loop" />
		<Add mover_name="minimize_loop" />
		<Add mover_name="seq_design_layer" />
		<Add mover_name="minimize_loop" />		
	</PROTOCOLS>

</ROSETTASCRIPTS>
