# Supplementary material for: Design of multi-scale protein complexes by hierarchical building block fusion
Source: Nat Commun. 2021 Apr 16;12:2294. doi: 10.1038/s41467-021-22276-z (PMC8052403; doi:10.1038/s41467-021-22276-z)
Supplement: Supplementary file 3 — Source Data [file 41467_2021_22276_MOESM3_ESM.zip › helixfuse.xml]

<ROSETTASCRIPTS> 

    <SCOREFXNS>
        <ScoreFunction name="sfxn_sym" weights="beta" symmetric="1" >
            //get rid of lk_ball
            <Reweight scoretype="lk_ball" weight="0" />
            <Reweight scoretype="lk_ball_iso" weight="0" />
            <Reweight scoretype="lk_ball_wtd" weight="0" />
            <Reweight scoretype="lk_ball_bridge" weight="0" />
            <Reweight scoretype="lk_ball_bridge_uncpl" weight="0" />
        </ScoreFunction>
    </SCOREFXNS>

    <TASKOPERATIONS>
        <BuildingBlockInterface name="design_bbi" multicomp="0" sym_dof_names="JS1" fa_rep_cut="3.0" contact_dist="8.5" bblock_dist="2.5" /> //detects residues between building blocks
        <SelectBySASA name="bb_surf" mode="sc" state="monomer" core_asa="0" surface_asa="0" core="0" boundary="1" surface="1" verbose="0" /> //selects surface and boundary residues of BUILDING BLOCK
    </TASKOPERATIONS>

    <RESIDUE_SELECTORS>
        //select original Cx "interface" residues
        <Task name="design_bbi_selector" designable="true" task_operations="design_bbi" />
        <Task name="bb_surf_selector" designable="true" task_operations="bb_surf" />
        <And name="full_bbi" selectors="design_bbi_selector,bb_surf_selector" />
        <SymmetricalResidue name="full_bbi_sym" selector="full_bbi" />
                
        <ResidueName name="hpc_resis" residue_name3="ALA,VAL,ILE,LEU,PHE,TYR,TRP,MET" />
        <ResidueName name="CPG" residue_name3="CYS,PRO,GLY" />
        
	<Index name="hbnet_resis_index" resnums="%%hbnet_resis%%" error_on_out_of_bounds_index="true" /> //these are residues you want to manually "lock"
        <ResiduePDBInfoHasLabel name="hbnet_residues" property="HBNet" />
        <SymmetricalResidue name="hbnet_residues_sym" selector="hbnet_residues" />

        <And name="full_bbi_hpc" selectors="full_bbi_sym,hpc_resis" />
        <Or name="full_bbi_hpc_CPG_hbnet" selectors="full_bbi_hpc,CPG,hbnet_residues_sym" />
            <Not name="not_locked" selector="full_bbi_hpc_CPG_hbnet" />
                
        //layer design
        <Layer name="core" use_sidechain_neighbors="true" core_cutoff="4.9" surface_cutoff="2.7" sc_neighbor_dist_exponent="0.7" select_core="true" />
        <Layer name="bdry" use_sidechain_neighbors="true" core_cutoff="4.9" surface_cutoff="2.7" sc_neighbor_dist_exponent="0.7" select_boundary="true" />
        <Layer name="surf" use_sidechain_neighbors="true" core_cutoff="4.9" surface_cutoff="2.7" sc_neighbor_dist_exponent="0.7" select_surface="true" />
        <SecondaryStructure name="helix" ss="H" overlap="0" minH="3" minE="3" use_dssp="true" include_terminal_loops="false" />
        <SecondaryStructure name="sheet" ss="E" overlap="0" minH="3" minE="3" use_dssp="true" include_terminal_loops="false" />
        <SecondaryStructure name="loop"  ss="L" overlap="0" minH="3" minE="3" use_dssp="true" include_terminal_loops="true" />
    </RESIDUE_SELECTORS>
    
    <TASKOPERATIONS>
        //standard taskops
        <IncludeCurrent name="ic" /> //includes input pdb's rotamers
        <LimitAromaChi2 name="limitaro" chi2max="110" chi2min="70" /> //disallow extreme aromatic rotamers
        <ExtraRotamersGeneric name="ex1_ex2" ex1="1" ex2="1" />
        
        //layer design
        <DesignRestrictions name="layer_design" >
            <Action selector_logic="surf AND ( helix OR sheet )"    aas="DEKRNQST" />
            <Action selector_logic="surf AND loop"                  aas="DEKRNQSTGP" />
            <Action selector_logic="bdry AND helix"                 aas="ILVAFMDEKRNQSTWY" />
            <Action selector_logic="bdry AND sheet"                 aas="ILVAFDEKRNQSTWY" />
            <Action selector_logic="bdry AND loop"                  aas="ILVAFMDEKRNQSTGPWY" />
            <Action selector_logic="core AND helix"                 aas="ILVAFM" />
            <Action selector_logic="core AND sheet"                 aas="ILVAF" />
            <Action selector_logic="core AND loop"                  aas="ILVAFMGP" />
        </DesignRestrictions>
            
        <RestrictToRepacking name="repack_only" />  //debugging
    </TASKOPERATIONS>
    
    <MOVERS>
	<SymDofMover name="symmetrize" symm_file="%%symdef%%" sym_dof_names="%%symdof%%" /> //use any symdef file of your system and its dof name
        <AddResidueLabel name="add_hbnet_resis" residue_selector="hbnet_resis_index" label="HBNet" />
        <AddResidueLabel name="label_interface" residue_selector="full_bbi_hpc_CPG_hbnet" label="orig_interface" />

	//documentation of MergePDBMover: https://www.rosettacommons.org/docs/latest/scripting_documentation/RosettaScripts/Movers/MergePDBMover
        <MergePDB name="closer"
	    attachment_termini="%%att_term%%"
            overlap_length="6" overlap_rmsd="1.0"
            attach_pdb="%%att_pdb%%"
            design_range="9" packing_range="8"
            overlap_scan_range_cmdLine_pose="4"
            overlap_scan_range_xml_pose="%%dhr_rep_len%%"
            scorefxn="sfxn_sym" symm_file="%%symdef%%" no_design_label="orig_interface" init_overlap_sequence="input_pose"
            clash_threshold="5"
	    task_operations="layer_design,ic,limitaro,ex1_ex2" output_only_first="false" />
    
        <MultiplePoseMover name="MPM_design" max_input_poses="100" >
            <ROSETTASCRIPTS>
                <SCOREFXNS>
                    <ScoreFunction name="sfxn_soft" weights="beta_soft" symmetric="1" >
                        //ubh_score
                        <Reweight scoretype="approximate_buried_unsat_penalty" weight="5.0" />
                        <Set approximate_buried_unsat_penalty_hbond_energy_threshold="-0.25" />
                        <Set approximate_buried_unsat_penalty_burial_atomic_depth="4.0" />
                        <Set approximate_buried_unsat_penalty_assume_const_backbone="true" />
                        //get rid of lk_ball
                        <Reweight scoretype="lk_ball" weight="0" />
                        <Reweight scoretype="lk_ball_iso" weight="0" />
                        <Reweight scoretype="lk_ball_wtd" weight="0" />
                        <Reweight scoretype="lk_ball_bridge" weight="0" />
                        <Reweight scoretype="lk_ball_bridge_uncpl" weight="0" />
                        //for StructProfileMover
                        <Reweight scoretype="res_type_constraint" weight="1.5" />
                    </ScoreFunction>
                                        
                    <ScoreFunction name="sfxn_hard" weights="beta" symmetric="1" >
                        //ubh_score
                        <Reweight scoretype="approximate_buried_unsat_penalty" weight="5.0" />
                        <Set approximate_buried_unsat_penalty_hbond_energy_threshold="-0.25" />
                        <Set approximate_buried_unsat_penalty_burial_atomic_depth="4.0" />
                        <Set approximate_buried_unsat_penalty_assume_const_backbone="true" />
                        //get rid of lk_ball
                        <Reweight scoretype="lk_ball" weight="0" />
                        <Reweight scoretype="lk_ball_iso" weight="0" />
                        <Reweight scoretype="lk_ball_wtd" weight="0" />
                        <Reweight scoretype="lk_ball_bridge" weight="0" />
                        <Reweight scoretype="lk_ball_bridge_uncpl" weight="0" />
                        //for StructProfileMover
                        <Reweight scoretype="res_type_constraint" weight="1.5" />
                    </ScoreFunction>

                    <ScoreFunction name="sfxn_up_ele" weights="beta" symmetric="1" >
                        <Reweight scoretype="fa_elec" weight="1.4" />
                        <Reweight scoretype="hbond_sc" weight="2.0" />
                        //ubh_score
                        <Reweight scoretype="approximate_buried_unsat_penalty" weight="5.0" />
                        <Set approximate_buried_unsat_penalty_hbond_energy_threshold="-0.25" />
                        <Set approximate_buried_unsat_penalty_burial_atomic_depth="4.0" />
                        <Set approximate_buried_unsat_penalty_assume_const_backbone="true" />
                        //get rid of lk_ball
                        <Reweight scoretype="lk_ball" weight="0" />
                        <Reweight scoretype="lk_ball_iso" weight="0" />
                        <Reweight scoretype="lk_ball_wtd" weight="0" />
                        <Reweight scoretype="lk_ball_bridge" weight="0" />
                        <Reweight scoretype="lk_ball_bridge_uncpl" weight="0" />
                        //for StructProfileMover
                        <Reweight scoretype="res_type_constraint" weight="1.5" />
                    </ScoreFunction>
                    
                    <ScoreFunction name="sfxn_clean" weights="beta" symmetric="1" />
                    <ScoreFunction name="score0" weights="score0" symmetric="1" />
                </SCOREFXNS>

                <TASKOPERATIONS>
                </TASKOPERATIONS>

                <RESIDUE_SELECTORS>
                    //find residues that were designed from MergePDBMover
                    <ResiduePDBInfoHasLabel name="overlap_resis" property="overlap" />
                    <ResiduePDBInfoHasLabel name="other_overlap_resis" property="other_overlap" />
                    <ResiduePDBInfoHasLabel name="other_overlap_sym_resis" property="other_overlap_sym" />
                    <Or name="design_resis_old" selectors="overlap_resis,other_overlap_resis,other_overlap_sym_resis" />
                    <Neighborhood name="near_design_resis_old" selector="design_resis_old" distance="8" include_focus_in_subset="true" />
                    
                    <Chain name="chainA" chains="A" />
                    //for AB case (att_term = c_term)
                    <PrimarySequenceNeighborhood name="chunk1_c_term" selector="overlap_resis" lower="9999" upper="0" /> //chunk1 is always HB (input pose)
                    //for BA case (att_term = n_term)
                    <PrimarySequenceNeighborhood name="chunk1_n_term" selector="overlap_resis" lower="0" upper="9999" />
                    <And name="chunk1" selectors="chunk1_%%att_term%%,chainA" />
                    <SymmetricalResidue name="chunk1_sym" selector="chunk1" />
                    <Not name="not_chunk1_sym" selector="chunk1_sym" /> //chunk2 is always RP (xml pose)
                    <And name="chunk2" selectors="not_chunk1_sym,chainA" /> //not sure if this is necessary, but just in case
                    <SymmetricalResidue name="chunk2_sym" selector="chunk2" />
                    
                    //select interface and combine AB and BA
                    <InterfaceByVector name="design_interface_c_term" cb_dist_cut="11" nearby_atom_cut="5.5" vector_angle_cut="75" vector_dist_cut="9.0" grp1_selector="chunk1_sym" grp2_selector="chunk2_sym" />
                    <InterfaceByVector name="design_interface_n_term" cb_dist_cut="11" nearby_atom_cut="5.5" vector_angle_cut="75" vector_dist_cut="9.0" grp1_selector="chunk2_sym" grp2_selector="chunk1_sym" />
                    <Or name="design_interface_detect_sym" selectors="design_interface_c_term,design_interface_n_term" />
                    <And name="design_interface_detect" selectors="design_interface_detect_sym,chainA" />

                    <ResidueName name="hydrophobic" residue_name3="ALA,CYS,PHE,GLY,ILE,LEU,MET,PRO,VAL,TRP,TYR" />
                    
                    //combine all designable residues from InterfaceByVector and MergePDBMover
                    <Or name="design_resis" selectors="design_interface_detect,design_resis_old" />
                    <Neighborhood name="pack_resis_1" selector="design_resis" distance="6" include_focus_in_subset="false" />
                    <And name="chunk1_hpc" selectors="chunk1,hydrophobic" /> //set all hydrophobic residues in chunk1 to be repack only
                    <Or name="pack_resis" selectors="pack_resis_1,chunk1_hpc" />
                    <Or name="design_and_pack_resis" selectors="design_resis,pack_resis" />
                    <Not name="lock_resis" selector="design_and_pack_resis" />
                    
                    <ResidueName name="CPG" residue_name3="CYS,PRO,GLY" />
                    <ResiduePDBInfoHasLabel name="hbnet_residues" property="HBNet" />
                    
                    //layer design
                    <Layer name="core" use_sidechain_neighbors="true" core_cutoff="4.9" surface_cutoff="2.7" sc_neighbor_dist_exponent="0.7" select_core="true" />
                    <Layer name="bdry" use_sidechain_neighbors="true" core_cutoff="4.9" surface_cutoff="2.7" sc_neighbor_dist_exponent="0.7" select_boundary="true" />      
                    <Layer name="surf" use_sidechain_neighbors="true" core_cutoff="4.9" surface_cutoff="2.7" sc_neighbor_dist_exponent="0.7" select_surface="true" />
                    <SecondaryStructure name="helix" ss="H" overlap="0" minH="3" minE="3" use_dssp="true" include_terminal_loops="false" />
                    <SecondaryStructure name="sheet" ss="E" overlap="0" minH="3" minE="3" use_dssp="true" include_terminal_loops="false" />
                    <SecondaryStructure name="loop"  ss="L" overlap="0" minH="3" minE="3" use_dssp="true" include_terminal_loops="true" />
                    
                    //for ss_count
                    <ResidueName name="surf_resis" residue_name3="ASP,GLU,ASN,GLN,LYS,ARG" />
                    <Not name="not_surf_resis" selector="surf_resis" />
                    <And name="design_resis_not_surf" selectors="design_resis,not_surf_resis" />
                    
                    //for sc
                    <And name="chunk1_bound" selectors="chunk1_sym,near_design_resis_old" />
                    <And name="chunk2_bound" selectors="chunk2_sym,near_design_resis_old" />
                </RESIDUE_SELECTORS>

                <TASKOPERATIONS>
                    <IncludeCurrent name="ic" /> //includes input pdb's rotamers
                    <LimitAromaChi2 name="limitaro" chi2max="110" chi2min="70" include_trp="1" /> //disallow extreme aromatic rotamers
                    <ExtraRotamersGeneric name="ex1_ex2" ex1="1" ex2="0" /> //use ex1 ex2 rotamers
                    <RestrictToRepacking name="repack_only" />  //for minimize/repack
                    
                    //layer design
                    <DesignRestrictions name="layer_design" >
                        <Action selector_logic="surf AND ( helix OR sheet )"    aas="DEKRNQST" />
                        <Action selector_logic="surf AND loop"                  aas="DEKRNQSTGP" />
                        <Action selector_logic="bdry AND helix"                 aas="ILVAFMDEKRNQSTWY" />
                        <Action selector_logic="bdry AND sheet"                 aas="ILVAFDEKRNQSTWY" />
                        <Action selector_logic="bdry AND loop"                  aas="ILVAFMDEKRNQSTGPWY" />
                        <Action selector_logic="core AND helix"                 aas="ILVAFM" />
                        <Action selector_logic="core AND sheet"                 aas="ILVAF" />
                        <Action selector_logic="core AND loop"                  aas="ILVAFMGP" />
                    </DesignRestrictions>
                    
                    //pack and lock
                    <OperateOnResidueSubset name="design_task" selector="design_resis" >
                        <RestrictAbsentCanonicalAASRLT aas="FWYHCPGDENQKRMILVSTA" /> </OperateOnResidueSubset>
                    <OperateOnResidueSubset name="pack_task" selector="pack_resis" >
                        <RestrictToRepackingRLT/> </OperateOnResidueSubset>
                    <OperateOnResidueSubset name="lock_task" selector="lock_resis" >
                        <PreventRepackingRLT/> </OperateOnResidueSubset>
                        
                    <OperateOnResidueSubset name="lock_CPG" selector="CPG" >
                        <PreventRepackingRLT/> </OperateOnResidueSubset>
                    <OperateOnResidueSubset name="lock_hbnet" selector="hbnet_residues" >
                        <PreventRepackingRLT/> </OperateOnResidueSubset>
                        
                    //pack_bdry, polar_design_bdry, lock_core
                    <OperateOnResidueSubset name="pack_bdry" selector="bdry" >
                        <RestrictToRepackingRLT/> </OperateOnResidueSubset>
                    <OperateOnResidueSubset name="lock_core" selector="core" >
                        <PreventRepackingRLT/> </OperateOnResidueSubset>
                </TASKOPERATIONS>

                <SIMPLE_METRICS>
                    <SelectedResidueCountMetric name="resi_count_metric" residue_selector="chainA" />
                </SIMPLE_METRICS>
                
                <MOVERS>
                    <StructProfileMover name="genProfile" add_csts_to_pose="1" consider_topN_frags="100" eliminate_background="0" ignore_terminal_residue="1" only_loops="0" burialWt="0" RMSthreshold="0.6" residue_selector="chainA" />
 
                    <SymPackRotamersMover name="design_soft" scorefxn="sfxn_soft"   task_operations="layer_design,pack_task,lock_task,lock_CPG,lock_hbnet,ic,limitaro,ex1_ex2" />
                    <SymPackRotamersMover name="design_hard" scorefxn="sfxn_hard"   task_operations="layer_design,pack_task,lock_task,lock_CPG,lock_hbnet,ic,limitaro,ex1_ex2" />
                    <SymPackRotamersMover name="design_surf" scorefxn="sfxn_up_ele" task_operations="lock_core,layer_design,pack_task,lock_task,lock_CPG,lock_hbnet,ic,limitaro,ex1_ex2" />
                    
                    <TaskAwareSymMinMover name="minimize" scorefxn="sfxn_clean" bb="0" chi="1" rb="0" task_operations="design_task,pack_task,lock_task,lock_CPG,lock_hbnet,ic,limitaro" /> //bb=backbone, chi=sidechain, rb=rigidbody
                    <SymPackRotamersMover name="repack" scorefxn="sfxn_clean" task_operations="design_task,pack_task,lock_task,lock_CPG,lock_hbnet,ic,limitaro,ex1_ex2,repack_only" />
    
                    <ParsedProtocol name="relax" >
                        <Add mover="minimize" />
                        <Add mover="repack" />
                        <Add mover="minimize" />
                    </ParsedProtocol>

                    <SwitchResidueTypeSetMover name="make_centroid" set="centroid" />
                    <RunSimpleMetrics name="resi_count" metrics="resi_count_metric" />
                </MOVERS>

                <FILTERS>
                    <TaskAwareScoreType name="clash_check_score0" scorefxn="score0" threshold="5.0" confidence="1" mode="individual" />
                    <MoveBeforeFilter name="clash_check_soft" mover_name="make_centroid" filter_name="clash_check_score0" confidence="1" />
                    <MoveBeforeFilter name="clash_check_hard" mover_name="make_centroid" filter_name="clash_check_score0" confidence="1" />
                    <SecondaryStructureCount name="ss_count" filter_helix_sheet="true" num_helix_sheet="3" min_helix_length="4" min_loop_length="1" return_total="1" confidence="1" residue_selector="design_resis_not_surf" min_element_resis="4" />
                    <ShapeComplementarity name="sc1" min_sc="0.50" verbose="1" quick="1" residue_selector1="chunk1_bound" residue_selector2="chunk2_bound" write_int_area="1" confidence="1" />
                    <ShapeComplementarity name="sc2" min_sc="0.55" verbose="1" quick="0" residue_selector1="chunk1_bound" residue_selector2="chunk2_bound" write_int_area="1" confidence="1" write_median_dist="1" />
                    <BuriedUnsatHbonds name="vbuns" residue_selector="design_and_pack_resis" report_all_heavy_atom_unsats="true" scorefxn="sfxn_clean" ignore_surface_res="false" print_out_info_to_pdb="true" atomic_depth_selection="5.5" burial_cutoff="1000" confidence="0" />
                    <BuriedUnsatHbonds name="sbuns" residue_selector="design_and_pack_resis" report_all_heavy_atom_unsats="true" scorefxn="sfxn_clean" cutoff="4" residue_surface_cutoff="20.0" ignore_surface_res="true" print_out_info_to_pdb="true" dalphaball_sasa="1" probe_radius="1.1" atomic_depth_selection="5.5" atomic_depth_deeper_than="false" confidence="0" />
                    <ResidueCount name="ala_count" max_residue_count="50" min_residue_count="0" residue_types="ALA" count_as_percentage="1" residue_selector="design_resis" confidence="1" />
                    <LongestContinuousApolarSegment name="longest_hpc" exclude_chain_termini="false" filter_out_high="true" cutoff="10" confidence="1" />
                </FILTERS>
                
                //fix helix prolines
                <SCOREFXNS>
                    <ScoreFunction name="sfxn_paapp" weights="beta" symmetric="1" >
                        <Reweight scoretype="p_aa_pp" weight="9999999999" /> //to make sure prolines stay prolines
                    </ScoreFunction>
                </SCOREFXNS>
                
                <RESIDUE_SELECTORS>
                    <ResidueName name="all_P" residue_name3="PRO" />
                    <And name="helix_P" selectors="all_P,helix,overlap_resis" />
                    <Not name="not_helix_P" selector="helix_P" />
                </RESIDUE_SELECTORS>
                
                <TASKOPERATIONS>
                    <OperateOnResidueSubset name="design_helix_P" selector="helix_P" >
                        <RestrictAbsentCanonicalAASRLT aas="AP" /> </OperateOnResidueSubset>
                    <OperateOnResidueSubset name="lock_helix_P" selector="not_helix_P" >
                        <PreventRepackingRLT/> </OperateOnResidueSubset>
                </TASKOPERATIONS>
                
                <MOVERS>
                    <AddResidueLabel name="add_label_helix_P" residue_selector="helix_P" label="was_helix_P" />
                    <PackRotamersMover name="fix_helix_P" scorefxn="sfxn_paapp" task_operations="design_helix_P,lock_helix_P" />
                </MOVERS>
                
                <APPLY_TO_POSE>
                </APPLY_TO_POSE>
                
                <PROTOCOLS>
                    //pre-design filters
                    <Add filter_name="clash_check_soft" />
                    <Add filter_name="ss_count" />
                    <Add filter_name="sc1" />
                    //add StructProfileMover
                    <Add mover_name="genProfile" />
                    //fix Helix Prolines
                    <Add mover_name="add_label_helix_P" />
                    <Add mover_name="fix_helix_P" />
                    //re-sequence design hard
                    <Add mover_name="design_hard" />
                    <Add mover_name="relax" />
                    //re-sequence design surf with up_ele
                    <Add mover_name="design_surf" />
                    <Add mover_name="relax" />
                    //post-design filters
                    <Add filter_name="clash_check_hard" />
                    <Add filter_name="ss_count" />
                    <Add filter_name="sc2" />
                    <Add filter_name="vbuns" />
                    <Add filter_name="sbuns" />
                    <Add filter_name="ala_count" />
                    <Add filter_name="longest_hpc" />
                    <Add mover_name="resi_count" />
                </PROTOCOLS>
        
            <OUTPUT scorefxn="sfxn_clean" />
            </ROSETTASCRIPTS>
        </MultiplePoseMover>
    </MOVERS>

    <FILTERS>
    </FILTERS>

    <APPLY_TO_POSE>
    </APPLY_TO_POSE>

    <PROTOCOLS>
        <Add mover_name="symmetrize" />
        <Add mover_name="add_hbnet_resis" />
        <Add mover_name="label_interface" />
        <Add mover_name="closer" />
        <Add mover_name="MPM_design" />
    </PROTOCOLS>
    
    <OUTPUT scorefxn="sfxn_sym" />
</ROSETTASCRIPTS>
