# Supplementary material for: Design of multi-scale protein complexes by hierarchical building block fusion
Source: Nat Commun. 2021 Apr 16;12:2294. doi: 10.1038/s41467-021-22276-z (PMC8052403; doi:10.1038/s41467-021-22276-z)
Supplement: Supplementary file 3 — Source Data [file 41467_2021_22276_MOESM3_ESM.zip › WORMS_single_chain.xml]

<ROSETTASCRIPTS> //each chain from the WORMS output is designed separately to improve runtime
	<SCOREFXNS>
	    <ScoreFunction name="sfxn_hard" weights="beta" symmetric="0" >
            //get rid of lk_ball
            <Reweight scoretype="lk_ball" weight="0" />
            <Reweight scoretype="lk_ball_iso" weight="0" />
            <Reweight scoretype="lk_ball_wtd" weight="0" />
            <Reweight scoretype="lk_ball_bridge" weight="0" />
            <Reweight scoretype="lk_ball_bridge_uncpl" weight="0" />
            //ubh_score
            <Reweight scoretype="approximate_buried_unsat_penalty" weight="5.0" />
            <Set approximate_buried_unsat_penalty_hbond_energy_threshold="-0.25" />
            <Set approximate_buried_unsat_penalty_burial_atomic_depth="4.0" />
            <Set approximate_buried_unsat_penalty_assume_const_backbone="true" />
		</ScoreFunction>
		<ScoreFunction name="sfxn_paapp" weights="beta" symmetric="0" >
			<Reweight scoretype="p_aa_pp" weight="9999999999" /> //to make sure prolines stay prolines
		</ScoreFunction>
		<ScoreFunction name="sfxn_up_ele" weights="beta" symmetric="0" >
			<Reweight scoretype="fa_elec" weight="1.4" />
			<Reweight scoretype="hbond_sc" weight="2.0" />
            //get rid of lk_ball
            <Reweight scoretype="lk_ball" weight="0" />
            <Reweight scoretype="lk_ball_iso" weight="0" />
            <Reweight scoretype="lk_ball_wtd" weight="0" />
            <Reweight scoretype="lk_ball_bridge" weight="0" />
            <Reweight scoretype="lk_ball_bridge_uncpl" weight="0" />
            //ubh_score
            <Reweight scoretype="approximate_buried_unsat_penalty" weight="5.0" />
            <Set approximate_buried_unsat_penalty_hbond_energy_threshold="-0.25" />
            <Set approximate_buried_unsat_penalty_burial_atomic_depth="4.0" />
            <Set approximate_buried_unsat_penalty_assume_const_backbone="true" />
        </ScoreFunction>
		<ScoreFunction name="sfxn_clean" weights="beta" symmetric="0" />
	</SCOREFXNS>

	<RESIDUE_SELECTORS>		
		//select unpaired CYS
		<ResidueName name="all_cys" residue_name3="CYS" />
			<Not name="not_cys" selector="all_cys" />
		<ResidueName name="free_cys" residue_names="CYS" />
		<ResiduePDBInfoHasLabel name="was_free_cys" property="free_cys" />
			<Not name="not_free_cys" selector="free_cys" />
			<And name="disulf" selectors="all_cys,not_free_cys" />

		//select with "resfile"
		<Index name="design_resi_index" resnums="%%resnum%%" error_on_out_of_bounds_index="true" /> //this residue set can be found in the WORMS output pdb
		<Or name="design_resis_and_free_cys" selectors="design_resi_index,was_free_cys" />
		<ResidueName name="PG" residue_name3="PRO,GLY" /> //selects CPG residues
		<Or name="CPG" selectors="disulf,PG" />
			<Not name="not_CPG" selector="CPG" />
		<And name="design_resis_resfile" selectors="not_CPG,design_resis_and_free_cys" />

		//select new "interface"
		<Index name="chunkA" resnums="%%start_res%%%%chain%%-%%jct_res%%%%chain%%" error_on_out_of_bounds_index="true" /> //input starting residue and chain #, junction residue and chain #
		<Index name="chunkB" resnums="%%jct_res%%%%chain%%-%%end_res%%%%chain%%" error_on_out_of_bounds_index="true" /> //input junction residue and chain #, ending residue and chain #
		<InterfaceByVector name="interface_AB" cb_dist_cut="11" nearby_atom_cut="5.5" vector_angle_cut="75.0" vector_dist_cut="9.0" grp1_selector="chunkA" grp2_selector="chunkB" />
		<InterfaceByVector name="interface_BA" cb_dist_cut="11" nearby_atom_cut="5.5" vector_angle_cut="75.0" vector_dist_cut="9.0" grp1_selector="chunkB" grp2_selector="chunkA" />
		<Or name="interface" selectors="interface_AB,interface_BA" />

		//set selectors for packer
		<Or name="design_resis" selectors="design_resis_resfile" />
		<Neighborhood name="pack_resis" selector="design_resis" distance="10" include_focus_in_subset="false" />
		<Or name="design_and_pack_resis" selectors="design_resis,pack_resis" />
		<Not name="lock_resis" selector="design_and_pack_resis" />

		//layer design
		<Layer name="core" use_sidechain_neighbors="true" core_cutoff="4.9" surface_cutoff="2.7" sc_neighbor_dist_exponent="0.7" select_core="true" />
		<Layer name="bdry" use_sidechain_neighbors="true" core_cutoff="4.9" surface_cutoff="2.7" sc_neighbor_dist_exponent="0.7" select_boundary="true" />
		<Layer name="surf" use_sidechain_neighbors="true" core_cutoff="4.9" surface_cutoff="2.7" sc_neighbor_dist_exponent="0.7" select_surface="true" />
		<SecondaryStructure name="helix" ss="H" overlap="0" minH="3" minE="3" use_dssp="true" include_terminal_loops="false" />
        <SecondaryStructure name="sheet" ss="E" overlap="0" minH="3" minE="3" use_dssp="true" include_terminal_loops="false" />
        <SecondaryStructure name="loop"	 ss="L" overlap="0" minH="3" minE="3" use_dssp="true" include_terminal_loops="true" />
                
        //filters
		<And name="uhb_resis" selectors="core,helix,design_resis" />
	</RESIDUE_SELECTORS>

	<TASKOPERATIONS>
		<IncludeCurrent name="ic" />					//includes input pdb's rotamers
		<LimitAromaChi2 name="limitaro" chi2max="110" chi2min="70" />	//disallow extreme aromatic rotamers
		<RestrictToRepacking name="repack_only" />			//for minimize/repack
		<ExtraRotamersGeneric name="ex1_ex2" ex1="1" ex2="1" />		//use ex1 ex2 rotamers

		//layer design
		<DesignRestrictions name="layer_design" >
			<Action selector_logic="surf AND ( helix OR sheet )"	aas="DEKRNQST" />
			<Action selector_logic="surf AND loop"			aas="DEKRNQSTGP" />
			<Action selector_logic="bdry AND helix"			aas="ILVAFMDEKRNQSTWY" />
			<Action selector_logic="bdry AND sheet"			aas="ILVAFDEKRNQSTWY" />
			<Action selector_logic="bdry AND loop"			aas="ILVAFMDEKRNQSTGPWY" />
			<Action selector_logic="core AND helix"			aas="ILVAFM" />
			<Action selector_logic="core AND sheet"			aas="ILVAF" />
			<Action selector_logic="core AND loop"			aas="ILVAFMGP" />
		</DesignRestrictions>
			
		<OperateOnResidueSubset name="lock_CPG" selector="CPG" >
			<PreventRepackingRLT/> </OperateOnResidueSubset>

		//pack and lock
		<OperateOnResidueSubset name="design_task" selector="design_resis" >
			<RestrictAbsentCanonicalAASRLT aas="FWYHCPGDENQKRMILVSTA" /> </OperateOnResidueSubset>
		<OperateOnResidueSubset name="pack_task" selector="pack_resis" >
			<RestrictToRepackingRLT/> </OperateOnResidueSubset>
		<OperateOnResidueSubset name="lock_task" selector="lock_resis" >
			<PreventRepackingRLT/> </OperateOnResidueSubset>

		//for surf_design
		<OperateOnResidueSubset name="pack_core_task" selector="core" >
			<RestrictToRepackingRLT/> </OperateOnResidueSubset>
	</TASKOPERATIONS>

	<MOVERS>
		<AddResidueLabel name="add_label_design" residue_selector="design_resis" label="design_resis" />
		<AddResidueLabel name="add_label_free_cys" residue_selector="free_cys" label="was_free_cys" />

		<PackRotamersMover name="design_hard" scorefxn="sfxn_hard"		task_operations="layer_design,pack_task,lock_task,lock_CPG,ic,limitaro,ex1_ex2" />
		<PackRotamersMover name="design_surf" scorefxn="sfxn_up_ele"	task_operations="layer_design,pack_core_task,pack_task,lock_task,lock_CPG,ic,limitaro,ex1_ex2" />
		
		<TaskAwareMinMover name="minimize" scorefxn="sfxn_hard" bb="0" chi="1" task_operations="design_task,pack_task,lock_task,lock_CPG,ic,limitaro" /> //bb=backbone, chi=sidechain
		<PackRotamersMover name="repack" scorefxn="sfxn_clean" task_operations="design_task,pack_task,lock_task,lock_CPG,ic,limitaro,ex1_ex2,repack_only" />

		<ParsedProtocol name="relax" >
			<Add mover="minimize" />
			<Add mover="repack" />
			<Add mover="minimize" />
		</ParsedProtocol>
	</MOVERS>

	//fix helix prolines
	<RESIDUE_SELECTORS>
		<ResidueName name="all_P" residue_name3="PRO" />
		<And name="helix_P" selectors="all_P,helix,design_resis" />
		<Not name="not_helix_P" selector="helix_P" />
	</RESIDUE_SELECTORS>
	
	<TASKOPERATIONS>
		<OperateOnResidueSubset name="design_helix_P" selector="helix_P" >
			<RestrictAbsentCanonicalAASRLT aas="AP" /> </OperateOnResidueSubset>
		<OperateOnResidueSubset name="lock_helix_P" selector="not_helix_P" >
			<PreventRepackingRLT/> </OperateOnResidueSubset>
	</TASKOPERATIONS>
	
	<MOVERS>
		<PackRotamersMover name="fix_helix_P" scorefxn="sfxn_paapp" task_operations="layer_design,design_helix_P,lock_helix_P,ic,limitaro,ex1_ex2" />
		<AddResidueLabel name="add_label_helix_P" residue_selector="helix_P" label="was_helix_P" />
	</MOVERS>

	<FILTERS>
        <BuriedUnsatHbonds name="vbuns" residue_selector="design_and_pack_resis" report_all_heavy_atom_unsats="true" scorefxn="sfxn_clean" ignore_surface_res="false" print_out_info_to_pdb="true" atomic_depth_selection="5.5" burial_cutoff="1000" confidence="0" />
        <BuriedUnsatHbonds name="sbuns" residue_selector="design_and_pack_resis" report_all_heavy_atom_unsats="true" scorefxn="sfxn_clean" cutoff="4" residue_surface_cutoff="20.0" ignore_surface_res="true" print_out_info_to_pdb="true" dalphaball_sasa="1" probe_radius="1.1" atomic_depth_selection="5.5" atomic_depth_deeper_than="false" confidence="0" />
		<ShapeComplementarity name="sc" min_sc="0.6" verbose="1" quick="0" residue_selector1="chunkA" residue_selector2="chunkB" write_int_area="1" write_median_dist="1" confidence="0" />
		<ResidueCount name="ala_count" max_residue_count="50" min_residue_count="0" residue_types="ALA" count_as_percentage="1" residue_selector="design_resis" confidence="0" />
	</FILTERS>

	
	<PROTOCOLS>
		<Add mover_name="add_label_design" />
		<Add mover_name="add_label_free_cys" />
		<Add mover_name="add_label_helix_P" />

		<Add mover_name="fix_helix_P" /> //need this to fix prolines left on helix

		<Add mover_name="design_hard" />
		<Add mover_name="relax" />
		<Add mover_name="design_surf" />
		<Add mover_name="relax" />
		
		//filters
		<Add filter_name="vbuns" />
		<Add filter_name="sbuns" />
		<Add filter_name="sc" />
		<Add filter_name="ala_count" />
	</PROTOCOLS>
	
	<OUTPUT scorefxn="sfxn_clean" />
</ROSETTASCRIPTS>
