# Supplementary material for: Design of multi-scale protein complexes by hierarchical building block fusion
Source: Nat Commun. 2021 Apr 16;12:2294. doi: 10.1038/s41467-021-22276-z (PMC8052403; doi:10.1038/s41467-021-22276-z)
Supplement: Supplementary file 3 — Source Data [file 41467_2021_22276_MOESM3_ESM.zip › WORMS_symmetrical.xml]

<ROSETTASCRIPTS> //this xml is to be used on the full symmetrical pose after the single chains have been sequence designed
	<SCOREFXNS>
		<ScoreFunction name="sfxn_hard" weights="beta" symmetric="1" >
            //get rid of lk_ball
            <Reweight scoretype="lk_ball" weight="0" />
            <Reweight scoretype="lk_ball_iso" weight="0" />
            <Reweight scoretype="lk_ball_wtd" weight="0" />
            <Reweight scoretype="lk_ball_bridge" weight="0" />
            <Reweight scoretype="lk_ball_bridge_uncpl" weight="0" />
            //ubh_score
            <Reweight scoretype="approximate_buried_unsat_penalty" weight="5.0" />
            <Set approximate_buried_unsat_penalty_hbond_energy_threshold="-0.25" />
            <Set approximate_buried_unsat_penalty_burial_atomic_depth="4.0" />
            <Set approximate_buried_unsat_penalty_assume_const_backbone="true" />
		</ScoreFunction>
		<ScoreFunction name="sfxn_up_ele" weights="beta" symmetric="1" >
			<Reweight scoretype="fa_elec" weight="1.4" />
			<Reweight scoretype="hbond_sc" weight="2.0" />
            //get rid of lk_ball
            <Reweight scoretype="lk_ball" weight="0" />
            <Reweight scoretype="lk_ball_iso" weight="0" />
            <Reweight scoretype="lk_ball_wtd" weight="0" />
            <Reweight scoretype="lk_ball_bridge" weight="0" />
            <Reweight scoretype="lk_ball_bridge_uncpl" weight="0" />
            //ubh_score
            <Reweight scoretype="approximate_buried_unsat_penalty" weight="5.0" />
            <Set approximate_buried_unsat_penalty_hbond_energy_threshold="-0.25" />
            <Set approximate_buried_unsat_penalty_burial_atomic_depth="4.0" />
            <Set approximate_buried_unsat_penalty_assume_const_backbone="true" />
		</ScoreFunction>
		<ScoreFunction name="sfxn_clean" weights="beta" symmetric="1" />
	</SCOREFXNS>
	
	<RESIDUE_SELECTORS>
		<ResidueName name="CPG" residue_name3="CYS,PRO,GLY" /> //selects CPG residues
			<Not name="not_CPG" selector="CPG" />

		//set design_resis
		<ScoreTermValueBased name="clash_resis" score_type="fa_rep" lower_threshold="5" upper_threshold="999999999" score_fxn="sfxn_hard" />
		<Index name="design_resi_index" resnums="%%design_resis%%" error_on_out_of_bounds_index="true" /> //these residues are the same as the total of single chain inputs.
			<Not name="not_design_resi_index" selector="design_resi_index" />
		<And name="design_resis" selectors="clash_resis,not_CPG" />
			<And name="design_resis_AND_index" selectors="design_resis,design_resi_index" />
		<Neighborhood name="pack_resis" selector="design_resis" distance="5" include_focus_in_subset="false" />
		<Or name="design_and_pack_resis" selectors="design_resis,pack_resis" />
			<Not name="lock_resis" selector="design_and_pack_resis" />
	
		//layer design
		<Layer name="core" use_sidechain_neighbors="true" core_cutoff="4.9" surface_cutoff="2.7" sc_neighbor_dist_exponent="0.7" select_core="true" />
		<Layer name="bdry" use_sidechain_neighbors="true" core_cutoff="4.9" surface_cutoff="2.7" sc_neighbor_dist_exponent="0.7" select_boundary="true" />		
		<Layer name="surf" use_sidechain_neighbors="true" core_cutoff="4.9" surface_cutoff="2.7" sc_neighbor_dist_exponent="0.7" select_surface="true" />
		<SecondaryStructure name="helix" ss="H" overlap="0" minH="3" minE="3" use_dssp="true" include_terminal_loops="false" />
		<SecondaryStructure name="sheet" ss="E" overlap="0" minH="3" minE="3" use_dssp="true" include_terminal_loops="false" />
		<SecondaryStructure name="loop"	 ss="L" overlap="0" minH="3" minE="3" use_dssp="true" include_terminal_loops="true" />
	</RESIDUE_SELECTORS>

	<TASKOPERATIONS>
		<IncludeCurrent name="ic" />									//includes input pdb's rotamers
		<LimitAromaChi2 name="limitaro" chi2max="110" chi2min="70" />	//disallow extreme aromatic rotamers
		<RestrictToRepacking name="repack_only" />						//for minimize/repack
		<ExtraRotamersGeneric name="ex1_ex2" ex1="1" ex2="1" />			//use ex1 ex2 rotamers

		//layer design
		<DesignRestrictions name="layer_design" >
			<Action selector_logic="surf AND ( helix OR sheet )"	aas="DEKRNQST" />
			<Action selector_logic="surf AND loop"					aas="DEKRNQSTGP" />
			<Action selector_logic="bdry AND helix"					aas="ILVAFMDEKRNQSTWY" />
			<Action selector_logic="bdry AND sheet"					aas="ILVAFDEKRNQSTWY" />
			<Action selector_logic="bdry AND loop"					aas="ILVAFMDEKRNQSTGPWY" />
			<Action selector_logic="core AND helix"					aas="ILVAFM" />
			<Action selector_logic="core AND sheet"					aas="ILVAF" />
			<Action selector_logic="core AND loop"					aas="ILVAFMGP" />
		</DesignRestrictions>
			
		<OperateOnResidueSubset name="lock_CPG" selector="CPG" >
			<PreventRepackingRLT/> </OperateOnResidueSubset>
					
		//pack and lock
		<OperateOnResidueSubset name="design_task" selector="design_resis" >
			<RestrictAbsentCanonicalAASRLT aas="FWYHCPGDENQKRMILVSTA" /> </OperateOnResidueSubset>
		<OperateOnResidueSubset name="pack_task" selector="pack_resis" >
			<RestrictToRepackingRLT/> </OperateOnResidueSubset>
		<OperateOnResidueSubset name="pack_not_indexed" selector="not_design_resi_index" >
			<RestrictToRepackingRLT/> </OperateOnResidueSubset>
		<OperateOnResidueSubset name="lock_task" selector="lock_resis" >
			<PreventRepackingRLT/> </OperateOnResidueSubset>

		//for surf_design
		<OperateOnResidueSubset name="pack_core_task" selector="core" >
			<RestrictToRepackingRLT/> </OperateOnResidueSubset>
	</TASKOPERATIONS>

	<MOVERS>
		<SymDofMover name="symmetrize" symm_file="%%symdef%%" sym_dof_names="%%symdof%%" />
		<AddResidueLabel name="add_label_design" residue_selector="design_resis_AND_index" label="design_resis_sym" />

		<SymPackRotamersMover name="design_hard" scorefxn="sfxn_hard"		task_operations="layer_design,pack_task,pack_not_indexed,lock_task,lock_CPG,ic,limitaro,ex1_ex2" />
		<SymPackRotamersMover name="design_surf" scorefxn="sfxn_up_ele"	task_operations="layer_design,pack_core_task,pack_task,pack_not_indexed,lock_task,lock_CPG,ic,limitaro,ex1_ex2" />
		
		<TaskAwareSymMinMover name="minimize_hard" scorefxn="sfxn_hard" bb="0" chi="1" rb="0" task_operations="design_task,pack_task,pack_not_indexed,lock_task,lock_CPG,ic,limitaro" /> //bb=backbone, chi=sidechain
		<SymPackRotamersMover name="repack" scorefxn="sfxn_clean" task_operations="design_task,pack_task,pack_not_indexed,lock_task,lock_CPG,ic,limitaro,ex1_ex2,repack_only" />

		<ParsedProtocol name="relax" >
			<Add mover="minimize_hard" />
			<Add mover="repack" />
			<Add mover="minimize_hard" />
		</ParsedProtocol>
	</MOVERS>

	<FILTERS>
        <BuriedUnsatHbonds name="vbuns_sym" residue_selector="design_and_pack_resis" report_all_heavy_atom_unsats="true" scorefxn="sfxn_clean" ignore_surface_res="false" print_out_info_to_pdb="true" atomic_depth_selection="5.5" burial_cutoff="1000" confidence="0" />
        <BuriedUnsatHbonds name="sbuns_sym" residue_selector="design_and_pack_resis" report_all_heavy_atom_unsats="true" scorefxn="sfxn_clean" cutoff="4" residue_surface_cutoff="20.0" ignore_surface_res="true" print_out_info_to_pdb="true" dalphaball_sasa="1" probe_radius="1.1" atomic_depth_selection="5.5" atomic_depth_deeper_than="false" confidence="0" />
	</FILTERS>

	<PROTOCOLS>
		<Add mover_name="symmetrize" />
		<Add mover_name="add_label_design" />

		<Add mover_name="design_hard" />
		<Add mover_name="relax" />
		<Add mover_name="design_surf" />
		<Add mover_name="relax" />

		<Add filter_name="vbuns_sym" />
		<Add filter_name="sbuns_sym" />
	</PROTOCOLS>
	
	<OUTPUT scorefxn="sfxn_clean" />
</ROSETTASCRIPTS>
